# Supplementary material for: GWAS and enrichment analyses of non-alcoholic fatty liver disease identify new trait-associated genes and pathways across eMERGE Network
Source: BMC Med. 2019 Jul 17;17:135. doi: 10.1186/s12916-019-1364-z (PMC6636057; doi:10.1186/s12916-019-1364-z)
Supplement: Supplementary file 1 — One excel file with 6 master tables divided into 18 table-sheets. (XLSX 227 kb) [file 12916_2019_1364_MOESM1_ESM.xlsx]

## Sheet: Table of content
Table of Content Supplemental Tables
Table S1a-c: Inclusion and exclusion criteria for NAFLD (a) and the overall distribution of European cases and controls per 10 eMERGE sites (b) and (c) classification of NAFLD activity score system
Table S2a-e. SNPs associated with NAFLD (Case-Control) at p <10-5 (a), and quantitative case-only associations for NAS-score (b), Fibrosis (c), Liver enzyme ALT (d), Liver enzyme AST (e).
Table S3a-b: The association status of previously published SNPs apart from PNPLA3 for NAFLD (a) and for NAS-score and Fibrosis (b).
Table S4a-b:eQTL annotation of ascoiated SNPs for NAFLD-GWAS, NAS Score, Fibrosis and Liver enzymes (a); e=Extended annotation of potential regulatory effects of top associated SNPs (including SNPs in LD) discussed in the text for NAFLD-GWAS or disease severity according to HaploReg(V 4.1) (b).
Table S5: Gene-Based association results for NAFLD_GWAS using MAGMA at p <0.05
Table S6a-f: Functional enrichment analyses: nominated genes from NAFLD GWAS and disease seveirty (NAS score, Fibrosis and Liver enzymes) (a), Selected pathway enrichment results for each study plus all combined at FDR <0.05 (b), Transcription factor enrichment analyses using RELI (Regulatory Element Locus Intersection) (c), Table S6d: Enrichment analyses of previous traits using GWAS-catalog as …

## Sheet: Table S1a
Table S1: Inclusion and exclusion criteria for NAFLD*
Case-inclusion ICD codes	Code Description	Case-Inclusion Diagnostic Phrases	Case-Exclusion Diseases	Case-Exclusion Medications
ICD9=571.5	Cirrhosis of liver without mention of alcohol	steatosis	Alpha-1-antitrypsin deficiency	anti-retroviral medicines
ICD9=571.8	Other chronic nonalcoholic liver disease	steatohepatitis	Alagille Syndrome	atazanavir
ICD9=571.9	Unspecified chronic liver disease without mention of alcohol	non-alcoholic fatty liver disease	Liver Transplant	darunavir (TMC114)
ICD10=K75.81	Nonalcoholic steatohepatitis (NASH)	non-alcoholic steatohepatitis	Cystic fibrosis	fosamprenavir
ICD10=K76.0	Fatty (change of) liver, not elsewhere classified	fatty liver-non-alcoholic	Chronic hepatitis	indinavir
ICD10=K76.9	Liver disease, unspecified	NAFL	Chronic hepatitis, unspecified	lopinavir/ritonavir
		NAFLD	Hepatitis, unspecified	nelfinavir
		NASH	Biliary atresia	ritonavir
		NAS	Alcoholic fatty liver	saquinavir
		fatty liver	parenteral nutrition	tipranavir
		NAS activity score	Viral hepatitis	Nucleoside/Nucleotide Reverse Transcriptase Inhibitors (NRTIs)
			Abetalipoproteinemia, LCAT deficiency	abacavir
			Lipodystrophy	didanosine (ddI)
			Disorders of copper metabolism (wilson)	emtricitabine (FTC)
			Alcohol-induced mental disorders	lamivudine (3TC)
			Alcohol dependence	stavudine (d4T)
			REYE'S SYNDROME	tenofovir DF
			inborn error of metabolism	zalcitabine (ddC)
			Acute alcoholic hepatitis	zidovudine (AZT)
			Alcoholic cirrhosis of liver,	Non-Nucleoside Reverse Transcriptase Inhibitors (NNRTIs)
			ALCOHOL LIVER DAMAGE NOS	delavirdine
			Autoimmune hepatitis	efavirenz
			HELLP syndrome	Etravirine
			Acute fatty liver of pregnancy	nevirapine
			excessive blood level of alcohol	enfuvirtide (T-20; fusion inhibitor)
			Starvation	maraviroc (CCR5 antagonist)
				raltegravir (integrase inhibitor)
				Other Medications
				Amiodarone
				Tamoxifen
				Methotrexate
				Tacrolimus (FK506, Prograf)
				Cytoxan (cyclophosphamide)
				Corticosteroids (systemic)
				Valproate
				mipomersen
				lomitapide
* Implementation steps in this algorithm include: 1) Presence of listed inclusion ICD9/ICD10 diagnosis codes, plus 2) Absence of diagnosis or medication as shown in exclusion lists and 3) Evidence of hepatic steatosis, either by imaging or by histology in biopsy report (Method: Natural Languag Processing: Text search positive for diagnostic phrases). Control participants were selected based on th…

## Sheet: Table S1b
Table S1b:The overall distribution of European cases and controls per 10 eMERGE sites.
eMERGE Medical Center	Case	Control	Total
CCHMC	393	692	1085
CHOP	2	0	2
Columbia	1	50	51
Geisinger	340	441	781
Harvard	24	1501	1525
Marshfield	17	681	698
Mayo-clinic	81	1315	1396
Northwestern	21	402	423
UW-KPNW	10	336	346
Vanderbilt	217	3153	3370
Total	1106	8571	9677

## Sheet: Table S1c
Components of NAFLD Activity Score (NAS) and Fibrosis Staging (Ref:20)
Items	Score	Extend of pathologic findings
Steatosis	0	<5%
	1	5-33%
	2	>33-66%
	3	>66%
Lobular Inflammation	0	No foci
	1	<2 foci/200x
	2	2-4 foci/200x
	3	>4 foci/200x
Hepatocyte Ballooning	0	None
	1	Few balloon cells
	2	Many cells/prominent ballooning
Fibrosis Stage (Evaluated separately from NAS)
Fibrosis	0	None
	1	Perisinusoidal or periportal
	1A	Mild, zone 3, perisinusoidal
	1B	Moderate, zone 3, perisinusoidal
	1C	Portal/periportal
	2	Perisinusoidal and portal/periportal
	3	Bridging fibrosis
	4	Cirrhosis
*Total NAS score represents the sum of scores for steatosis, lobular inflammation, and ballooning, and ranges from 0-8. Fibrosis score ranges from 0-4

## Sheet: Table S2a
Table S2a. All SNPs associated with NAFLD (Case-Control) at p <10-5
NAFLD-GWAS
SNP	Chromosome	Positiona	Gene	REF	ALT	A1	MAF	OR	L95	U95	SE	P
rs113180498	2	62250238	COMMD1	G	A	A	0.0308463	1.95477	1.4712	2.59728	0.145	3.79042e-06
rs28946269	2	113768814		C	T	T	0.0612277	1.6264	1.31188	2.01632	0.109648	9.17729e-06
rs71413689	2	151255467		G	A	A	0.0248011	2.25717	1.62157	3.14189	0.168734	1.40142e-06
rs9383788	6	156290380		C	T	T	0.433347	0.775182	0.692942	0.867182	0.0572211	8.57078e-06
rs4512236	6	156300107		G	T	T	0.437739	0.775368	0.693038	0.867478	0.057273	8.90457e-06
rs9384407	6	156311472		T	C	C	0.427302	0.77449	0.691961	0.866861	0.057488	8.77753e-06
rs6936723	6	156311504		C	T	T	0.427354	0.774135	0.691666	0.866438	0.0574726	8.411e-06
rs147236009	7	158076481	PTPRN2	C	T	T	0.0131756	2.54044	1.6809	3.83952	0.210723	9.66749e-06
rs2954018	8	126477153	TRIB1	T	C	C	0.310168	1.33103	1.18069	1.50051	0.0611512	2.9237e-06
rs2001845	8	126478644	TRIB1	G	A	A	0.310013	1.33115	1.18082	1.50061	0.0611406	2.89127e-06
rs2980880	8	126480972	TRIB1	A	G	G	0.325566	1.31726	1.17092	1.4819	0.0600862	4.51742e-06
rs2980879	8	126481475	TRIB1	T	A	A	0.325566	1.31726	1.17092	1.4819	0.0600862	4.51742e-06
rs2980878	8	126481527	TRIB1	C	G	G	0.314612	1.31899	1.17096	1.48572	0.0607346	5.15013e-06
rs2980876	8	126481694	TRIB1	T	C	C	0.325462	1.31921	1.1726	1.48414	0.0601062	4.04522e-06
rs2954020	8	126481952	TRIB1	G	A	A	0.325462	1.31921	1.1726	1.48414	0.0601062	4.04522e-06
rs2954024	8	126482930	TRIB1	G	A	A	0.325566	1.31902	1.17243	1.48394	0.0601078	4.09364e-06
rs4336630	8	126484276	TRIB1	G	T	T	0.357911	1.29727	1.15666	1.45496	0.0585315	8.72906e-06
rs2954026	8	126484526	TRIB1	G	T	T	0.314819	1.31413	1.16673	1.48015	0.0606995	6.78283e-06
rs2980862	8	126484638	TRIB1	C	G	G	0.313527	1.32127	1.17305	1.48822	0.0607096	4.45496e-06
rs2954028	8	126485296	TRIB1	C	T	T	0.318332	1.31357	1.16729	1.47818	0.0602381	5.9589e-06
rs7846466	8	126485531	TRIB1	C	T	T	0.314715	1.31341	1.16615	1.47928	0.0606767	7.0175e-06
rs2980867	8	126487691	TRIB1	G	T	T	0.309962	1.32365	1.17421	1.4921	0.0611204	4.48462e-06
rs112875651	8	126506694	TRIB1	G	A	A	0.38018	0.767939	0.684661	0.861346	0.0585657	6.52792e-06
rs2980888	8	126507308	TRIB1	C	T	T	0.311977	1.35507	1.20268	1.52677	0.060868	5.97513e-07
rs2954038	8	126507389	TRIB1	A	C	C	0.312029	1.3497	1.19796	1.52067	0.0608512	8.30219e-07
rs913295	10	14706454	FAM107B	G	T	T	0.268265	0.730671	0.641131	0.832717	0.0667003	2.54491e-06
rs11259258	10	14714838	FAM107B	A	C	C	0.204609	0.714542	0.617516	0.826814	0.0744594	6.36024e-06
rs4748104	10	14717880	FAM107B	A	G	G	0.380025	0.759793	0.676234	0.853678	0.0594438	3.81299e-06
rs112845472	10	15307097	FAM171A1	G	A	A	0.0256278	2.01414	1.48369	2.73423	0.155951	7.12904e-06
rs45607632	10	15413760		G	C	C	0.0275395	2.0079	1.48801	2.70945	0.152887	5.12742e-06
rs1545053	10	132666214		A	G	G	0.0293996	1.94896	1.45173	2.61649	0.150278	8.97895e-06
rs4439433	10	132670447		C	T	T	0.0292446	1.96192	1.4585	2.63909	0.151284	8.40194e-06
rs117542855	11	1656943		C	T	T	0.0435052	1.9366	1.50758	2.48771	0.127771	2.30627e-07
rs61951503	13	64872387		G	A	A	0.0122455	2.75224	1.78166	4.25155	0.221876	5.04356e-06
rs61951390	13	64987465		T	C	C	0.0125039	2.59423	1.70262	3.95275	0.214862	9.13223e-06
rs61951392	13	64991621		C	T	T	0.0123489	2.60856	1.71111	3.97672	0.215136	8.32224e-06
rs61951398	13	64996240		C	T	T	0.0125555	2.5931	1.70196	3.95084	0.214838	9.19808e-06
rs35018487	13	65154415		G	A	A	0.0329131	1.87736	1.42387	2.47528	0.141068	8.00771e-06
rs17088550	13	65159402		A	G	G	0.0331198	1.86767	1.41648	2.46258	0.141083	9.51891e-06
rs12428506	13	65160146		A	G	G	0.0331198	1.86767	1.41648	2.46258	0.141083	9.51891e-06
rs61950023	13	65165838		A	G	G	0.0132789	2.74006	1.80165	4.16726	0.213921	2.45383e-06
rs72996252	18	75794265		G	A	A	0.0973442	1.51091	1.25962	1.81233	0.0928088	8.71112e-06
rs58434384	19	19786099	ZNF101	A	G	G	0.0846337	1.53001	1.26901	1.84468	0.0954273	8.33027e-06
rs2304130	19	19789528	ZNF101	A	G	G	0.0844787	1.53531	1.27333	1.85119	0.0954589	7.07896e-06
rs56408111	19	19793545	ZNF101	T	C	C	0.0839103	1.54577	1.28158	1.86442	0.0956287	5.25563e-06
rs139049	22	44323597	PNPLA3	C	T	T	0.415935	0.763561	0.681219	0.855857	0.0582204	3.59601e-06
rs738407	22	44323955	PNPLA3	T	C	C	0.369743	1.29511	1.1564	1.45045	0.0577978	7.67188e-06
rs738409	22	44324727	PNPLA3	C	G	G	0.23282	1.7882	1.58162	2.02176	0.0626338	1.70305e-20
rs738408	22	44324730	PNPLA3	C	T	T	0.232975	1.78681	1.58037	2.02021	0.0626389	1.92755e-20
rs3747207	22	44324855	PNPLA3	G	A	A	0.232252	1.78408	1.57778	2.01736	0.0626976	2.62504e-20
rs12485100	22	44325516	PNPLA3	G	T	T	0.169939	1.73515	1.51244	1.99065	0.0700861	3.74793e-15
rs12484801	22	44325565	PNPLA3	C	T	T	0.169991	1.73402	1.51156	1.98921	0.0700506	3.91066e-15
rs12484809	22	44325631	PNPLA3	C	T	T	0.169939	1.73444	1.51193	1.9897	0.0700507	3.80366e-15
rs5764034	22	44325855	PNPLA3	C	A	A	0.400124	0.769652	0.685784	0.863777	0.0588662	8.68118e-06
rs12483959	22	44325996	PNPLA3	G	A	A	0.169836	1.73673	1.51385	1.99243	0.0700787	3.35515e-15
rs9625962	22	44326272	PNPLA3	T	C	C	0.169991	1.72921	1.50728	1.98383	0.0700841	5.52201e-15
rs11090617	22	44326700	PNPLA3	C	T	T	0.169939	1.72986	1.50784	1.98458	0.0700847	5.29396e-15
rs16991158	22	44327179	PNPLA3	G	A	A	0.169836	1.73033	1.50825	1.9851	0.0700838	5.1323e-15
rs36055245	22	44327192	PNPLA3	A	G	G	0.169784	1.7305	1.5084	1.98531	0.0700831	5.06913e-15
rs12484700	22	44327273	PNPLA3	A	G	G	0.171644	1.72547	1.50436	1.97908	0.0699666	6.36172e-15
rs1883350	22	44328043	PNPLA3	T	C	C	0.291981	1.356	1.20486	1.52609	0.0602934	4.39603e-07
rs4823173	22	44328730	PNPLA3	G	A	A	0.169577	1.7234	1.50187	1.9776	0.0701998	8.93639e-15
rs2076211	22	44329078	PNPLA3	C	T	T	0.169526	1.71979	1.49868	1.97351	0.0702123	1.1426e-14
rs2294433	22	44329275	PNPLA3	G	A	A	0.169629	1.73237	1.50967	1.98792	0.0702047	4.99716e-15
rs1977080	22	44330031	PNPLA3	C	T	T	0.171954	1.69451	1.47757	1.9433	0.0698973	4.51418e-14
rs1977081	22	44330128	PNPLA3	T	C	C	0.173866	1.69611	1.47928	1.94473	0.0697891	3.71855e-14
rs1997693	22	44331513	PNPLA3	C	G	G	0.177689	1.69247	1.4765	1.94003	0.0696511	4.19979e-14
rs13056638	22	44331778	PNPLA3	C	G	G	0.177741	1.69235	1.47639	1.93989	0.0696519	4.23632e-14
rs1883348	22	44331815	PNPLA3	C	G	G	0.177741	1.69235	1.47639	1.93989	0.0696519	4.23632e-14
rs1883349	22	44331943	PNPLA3	G	A	A	0.175778	1.69088	1.47481	1.93859	0.0697542	5.07543e-14
rs2281138	22	44332477	PNPLA3	T	C	C	0.177844	1.6923	1.47635	1.93984	0.0696527	4.25304e-14
rs2281137	22	44332493	PNPLA3	T	C	C	0.177896	1.69212	1.47619	1.93963	0.069653	4.3051e-14
rs2281135	22	44332570	PNPLA3	G	A	A	0.175933	1.69057	1.47455	1.93825	0.0697554	5.18119e-14
rs2072907	22	44332653	PNPLA3	C	G	G	0.177844	1.6923	1.47635	1.93984	0.0696527	4.25304e-14
rs34879941	22	44332878	PNPLA3	C	T	T	0.175984	1.69055	1.47452	1.93822	0.0697557	5.19089e-14
rs2072906	22	44333172	PNPLA3	A	G	G	0.175933	1.69057	1.47455	1.93825	0.0697554	5.18119e-14
rs2076207	22	44333370	PNPLA3	A	G	G	0.177844	1.69257	1.47656	1.94017	0.0696607	4.20777e-14
rs2072905	22	44333479	PNPLA3	C	G	G	0.175984	1.69052	1.4745	1.93818	0.0697537	5.19298e-14
rs2896019	22	44333694	PNPLA3	T	G	G	0.175984	1.69052	1.4745	1.93818	0.0697537	5.19298e-14
rs2401512	22	44333945	PNPLA3	C	G	G	0.175984	1.69052	1.4745	1.93818	0.0697537	5.19298e-14
rs2896020	22	44333968	PNPLA3	T	C	C	0.176088	1.68983	1.47389	1.93739	0.0697552	5.4383e-14
rs4823176	22	44334476	PNPLA3	T	C	C	0.175984	1.69052	1.4745	1.93818	0.0697537	5.19298e-14
rs4823177	22	44334486	PNPLA3	T	C	C	0.175984	1.69052	1.4745	1.93818	0.0697537	5.19298e-14
rs4823178	22	44334529	PNPLA3	T	C	C	0.175984	1.69052	1.4745	1.93818	0.0697537	5.19298e-14
rs2281293	22	44334842	PNPLA3	T	C	C	0.177896	1.69224	1.4763	1.93977	0.0696511	4.26328e-14
rs16991175	22	44335331	PNPLA3	T	C	C	0.176036	1.6904	1.4744	1.93805	0.0697541	5.23485e-14
rs35621602	22	44335406	PNPLA3	C	A	A	0.176036	1.6904	1.4744	1.93805	0.0697541	5.23485e-14
rs34352134	22	44335416	PNPLA3	C	T	T	0.176036	1.6904	1.4744	1.93805	0.0697541	5.23485e-14
rs34376930	22	44335453	PNPLA3	G	T	T	0.176036	1.6904	1.4744	1.93805	0.0697541	5.23485e-14
rs2073081	22	44335744	PNPLA3	T	C	C	0.176036	1.6904	1.4744	1.93805	0.0697541	5.23485e-14
rs1010023	22	44336098	PNPLA3	T	C	C	0.176036	1.6904	1.4744	1.93805	0.0697541	5.23485e-14
rs1010022	22	44336310	PNPLA3	A	G	G	0.176036	1.6904	1.4744	1.93805	0.0697541	5.23485e-14
rs8142145	22	44336496	PNPLA3	T	C	C	0.176036	1.6904	1.4744	1.93805	0.0697541	5.23485e-14
rs73176497	22	44336957	SAMM50	G	A	A	0.176863	1.67713	1.46303	1.92256	0.069682	1.16575e-13
rs926633	22	44337533	PNPLA3	G	A	A	0.176036	1.6904	1.4744	1.93805	0.0697541	5.23485e-14
rs13056555	22	44339526	PNPLA3	C	G	G	0.176139	1.69012	1.47415	1.93773	0.0697547	5.3325e-14
rs36069781	22	44340086	PNPLA3	C	T	T	0.176088	1.69053	1.47451	1.93819	0.0697548	5.1946e-14
rs2294915	22	44340904	PNPLA3	C	T	T	0.245996	1.74937	1.54986	1.97456	0.061782	1.40239e-19
rs2294916	22	44340922	PNPLA3	T	G	G	0.176139	1.69012	1.47415	1.93773	0.0697547	5.3325e-14
rs4823179	22	44341193	PNPLA3	T	C	C	0.176191	1.69201	1.47584	1.93984	0.0697403	4.65996e-14
rs4823180	22	44341298	PNPLA3	G	A	A	0.176139	1.69012	1.47415	1.93773	0.0697547	5.3325e-14
rs4823181	22	44341606	PNPLA3	T	C	C	0.176139	1.69012	1.47415	1.93773	0.0697547	5.3325e-14
rs13055900	22	44341666	PNPLA3	A	G	G	0.176139	1.69012	1.47415	1.93773	0.0697547	5.3325e-14
rs13055874	22	44341672	PNPLA3	T	C	C	0.176139	1.69012	1.47415	1.93773	0.0697547	5.3325e-14
rs2008451	22	44342969	PNPLA3	T	C	C	0.176139	1.69012	1.47415	1.93773	0.0697547	5.3325e-14
rs1810508	22	44343151	PNPLA3	A	G	G	0.176139	1.69012	1.47415	1.93773	0.0697547	5.3325e-14
rs12484795	22	44343626	SAMM50	A	C	C	0.182908	1.65109	1.44294	1.88928	0.0687545	3.02747e-13
rs13054885	22	44345771	PNPLA3	G	A	A	0.175364	1.69498	1.47814	1.94362	0.0698398	4.17539e-14
rs2092501	22	44347251	SAMM50	G	A	A	0.163274	1.68621	1.46493	1.94091	0.0717749	3.35201e-13
rs34912062	22	44348446	SAMM50	G	T	T	0.163429	1.70414	1.48073	1.96125	0.0716965	1.0462e-13
rs1474745	22	44349236	SAMM50	T	C	C	0.164927	1.7073	1.48372	1.96458	0.0716159	8.06746e-14
rs56373884	22	44356468	SAMM50	G	A	A	0.164462	1.70077	1.47823	1.9568	0.0715492	1.14868e-13
rs16991236	22	44358997	SAMM50	A	G	G	0.0728015	1.67717	1.38392	2.03256	0.0980566	1.33797e-07
rs12165526	22	44361713	SAMM50	T	A	A	0.0979126	1.53662	1.29589	1.82208	0.0869359	7.75544e-07
rs2294921	22	44361842	SAMM50	C	T	T	0.166374	1.70231	1.48034	1.95756	0.0712837	8.46156e-14
rs3761472	22	44368122	SAMM50	A	G	G	0.166064	1.70633	1.48383	1.9622	0.071286	6.58909e-14
rs61473277	22	44371406	SAMM50	A	G	G	0.149581	1.70676	1.47592	1.97369	0.0741399	5.57e-13
rs67450864	22	44376335	SAMM50	C	T	T	0.346698	1.39602	1.24615	1.56391	0.0579419	8.51544e-09
rs4823182	22	44377442	SAMM50	A	G	G	0.34675	1.39607	1.2461	1.56409	0.057982	8.68752e-09
rs2235776	22	44377999	SAMM50	C	T	T	0.15077	1.67833	1.45148	1.94064	0.0740923	2.77682e-12
rs4823183	22	44378672	SAMM50	C	A	A	0.150357	1.69218	1.46334	1.95681	0.074133	1.28778e-12
rs2235777	22	44378809	SAMM50	C	T	T	0.15046	1.68877	1.46041	1.95285	0.0741277	1.56147e-12
rs2294922	22	44379565	SAMM50	G	C	C	0.221453	1.72649	1.52266	1.9576	0.0640977	1.60035e-17
rs2294923	22	44379740	SAMM50	C	A	A	0.150512	1.6848	1.45701	1.94821	0.0741153	1.94528e-12
rs9626079	22	44380009	SAMM50	A	G	G	0.150615	1.68378	1.45613	1.94702	0.0741145	2.06217e-12
rs12167845	22	44380767	SAMM50	T	C	C	0.150615	1.68339	1.45576	1.94661	0.0741248	2.12364e-12
rs4823108	22	44381340	SAMM50	T	C	C	0.150667	1.6844	1.45683	1.94751	0.0740536	1.9094e-12
rs4823109	22	44381482	SAMM50	C	T	T	0.14953	1.70929	1.47838	1.97627	0.0740471	4.49648e-13
rs2294927	22	44382684	SAMM50	T	C	C	0.393252	1.35672	1.21353	1.51682	0.0569108	8.29695e-08
rs6006602	22	44383400	SAMM50	C	T	T	0.392322	1.35343	1.21048	1.51326	0.0569537	1.07348e-07
rs6006468	22	44383432	SAMM50	G	C	C	0.392219	1.35354	1.21057	1.5134	0.0569563	1.06637e-07
rs6006469	22	44383617	SAMM50	C	G	G	0.393149	1.35019	1.20745	1.5098	0.057008	1.38889e-07
rs2073079	22	44385594	SAMM50	A	G	G	0.18451	1.47645	1.28832	1.69205	0.0695427	2.10857e-08
rs1986095	22	44387108	SAMM50	A	G	G	0.393149	1.35321	1.21028	1.51302	0.0569542	1.09073e-07
rs3788604	22	44388417	SAMM50	A	G	G	0.393252	1.35116	1.20852	1.51065	0.0569258	1.24355e-07
rs3827385	22	44388817	SAMM50	T	C	C	0.1842	1.47572	1.28765	1.69127	0.0695567	2.21015e-08
rs2235778	22	44389514	SAMM50	T	C	C	0.393149	1.35167	1.20899	1.51119	0.0569161	1.19364e-07
rs2281298	22	44391234	SAMM50	G	A	A	0.182598	1.47071	1.28309	1.68577	0.0696316	3.02764e-08
rs2143571	22	44391686	SAMM50	G	A	A	0.183063	1.46134	1.27492	1.67502	0.0696287	5.08725e-08
rs6006473	22	44393075	PARVB	C	T	T	0.392477	1.34754	1.20532	1.50655	0.0569091	1.59374e-07
rs2401514	22	44394019	SAMM50	T	A	A	0.184045	1.47616	1.28817	1.69157	0.0694997	2.10052e-08
rs2073080	22	44394402	SAMM50	C	T	T	0.183838	1.47727	1.28915	1.69284	0.0694966	1.96991e-08
rs2281292	22	44395389	PARVB	A	C	C	0.392529	1.34724	1.20512	1.50612	0.0568769	1.60208e-07
rs1007863	22	44395451	PARVB	T	C	C	0.392529	1.34617	1.20412	1.50498	0.0568954	1.74365e-07
Abbreviations: MAF= minor allele frequency, A1=effect allele (The direction of all effects are for the A1), OR=Odds Ratio and 95% Confidence Interval (CI), P=p value, All results adjusted for age, gender, site of genotyping, 3 first Principal Components and BMI;
aGRch37/hg19

## Sheet: Table S2b
Table S2b. SNPs associated with NAS-score at p <10-5
NAS-Score
SNP	Chromosome	Position	Gene	REF	ALT	A1	MAFa	BETAa	SE	P
rs6689945	1	199583168	near NR5A2	G	C	C	0.065957	1.53928	0.314222	1.85334e-06
rs75107135	1	199583388	near NR5A2	T	C	C	0.06383	1.45595	0.321915	9.91642e-06
rs16845224	1	199588666	near NR5A2	G	A	A	0.06383	1.45595	0.321915	9.91642e-06
rs6693206	1	199589986	near NR5A2	G	A	A	0.06383	1.45595	0.321915	9.91642e-06
rs16845240	1	199591067	near NR5A2	C	T	T	0.06383	1.45595	0.321915	9.91642e-06
rs16845269	1	199593347	near NR5A2	T	C	C	0.06383	1.45595	0.321915	9.91642e-06
rs34214807	1	199597872	near NR5A2	G	T	T	0.06383	1.45595	0.321915	9.91642e-06
rs12402636	1	199598182	near NR5A2	T	G	G	0.06383	1.45595	0.321915	9.91642e-06
rs74135797	1	199599403	near NR5A2	G	A	A	0.06383	1.45595	0.321915	9.91642e-06
rs4915370	1	199602511	near NR5A2	A	G	G	0.06383	1.45595	0.321915	9.91642e-06
rs4915371	1	199602530	near NR5A2	G	A	A	0.06383	1.45595	0.321915	9.91642e-06
rs7550934	1	199603872	near NR5A2	A	G	G	0.06383	1.45595	0.321915	9.91642e-06
rs112279484	1	240837130		G	A	A	0.16383	-0.908748	0.200767	9.76296e-06
rs35888925	2	188587072		T	G	G	0.178723	-0.885068	0.194604	8.88652e-06
rs615854	3	61803428	PTPRG	T	C	C	0.297872	0.833501	0.169805	1.77134e-06
rs1456131	3	150657363	CLRN1	C	T	T	0.051064	1.567	0.329177	3.47583e-06
rs4680068	3	150657840	CLRN1	T	C	C	0.051064	1.567	0.329177	3.47583e-06
rs13092829	3	150662914	CLRN1	G	A	A	0.051064	1.567	0.329177	3.47583e-06
rs6806039	3	150663450	CLRN1	C	T	T	0.053192	1.52963	0.323359	3.97505e-06
rs1824063	3	150665536	CLRN1	T	C	C	0.053192	1.52963	0.323359	3.97505e-06
rs7615069	3	150669701	CLRN1	T	C	C	0.055319	1.46707	0.318958	7.09709e-06
rs1319222	5	9544677	SEMA5A	T	G	G	0.259574	-0.795737	0.17343	7.45863e-06
rs59758866	5	9546372	SNHG18	C	G	G	0.261702	-0.787712	0.173207	8.8959e-06
rs265994	5	174848017		C	T	T	0.214894	0.879079	0.178046	1.5511e-06
rs7867164	9	9916467	PTPRD	T	C	C	0.091489	1.24853	0.260064	2.89546e-06
rs1414772	10	84013675	NRG3	A	G	G	0.334043	0.719318	0.155657	6.45513e-06
rs10884421	10	84017046	NRG3	C	T	T	0.329787	0.736066	0.153215	2.85281e-06
rs7073811	10	84018040	NRG3	T	A	A	0.329787	0.736066	0.153215	2.85281e-06
rs11193235	10	84020486	NRG3	T	C	C	0.329787	0.711519	0.155396	7.77422e-06
rs7087071	10	84026184	NRG3	T	C	C	0.340426	0.724098	0.159333	9.02261e-06
rs723195	10	84031890	NRG3	T	C	C	0.340426	0.724098	0.159333	9.02261e-06
rs7085170	10	84038059	NRG3	T	C	C	0.334043	0.732028	0.160423	8.32274e-06
rs7099049	10	84040781	NRG3	T	A	A	0.340426	0.724098	0.159333	9.02261e-06
rs11193410	10	84043331	NRG3	T	C	C	0.340426	0.724098	0.159333	9.02261e-06
rs11193412	10	84043486	NRG3	A	T	T	0.340426	0.724098	0.159333	9.02261e-06
rs1953621	10	84044632	NRG3	A	T	T	0.338298	0.737598	0.158627	5.6873e-06
rs7072670	10	84045401	NRG3	C	T	T	0.338298	0.737598	0.158627	5.6873e-06
rs2225809	10	84051375	NRG3	G	A	A	0.340426	0.724098	0.159333	9.02261e-06
rs10509453	10	84053191	NRG3	T	C	C	0.340426	0.724098	0.159333	9.02261e-06
rs10787026	10	84054252	NRG3	A	C	C	0.340426	0.724098	0.159333	9.02261e-06
rs1414760	10	84054575	NRG3	C	T	T	0.340426	0.724098	0.159333	9.02261e-06
rs10787027	10	84055311	NRG3	G	T	T	0.340426	0.724098	0.159333	9.02261e-06
rs7921512	10	84056017	NRG3	G	A	A	0.340426	0.724098	0.159333	9.02261e-06
rs10787029	10	84059103	NRG3	A	G	G	0.344681	0.73805	0.157622	4.92418e-06
rs1414763	10	84062343	NRG3	G	A	A	0.334043	0.723899	0.159512	9.2746e-06
rs12249982	10	84063496	NRG3	G	T	T	0.342553	0.738284	0.156839	4.40823e-06
rs7097290	10	84065990	NRG3	G	A	A	0.33617	0.748235	0.159206	4.55788e-06
rs7903018	10	84069402	NRG3	G	A	A	0.346809	0.758916	0.156275	2.2508e-06
rs6584643	10	84074557	NRG3	G	C	C	0.338298	0.767848	0.160274	3.02946e-06
rs3904721	10	84074876	NRG3	G	A	A	0.346809	0.755198	0.157634	3.02978e-06
rs61861255	10	106451870	SORCS3	G	A	A	0.093617	1.21298	0.261658	6.05431e-06
rs9920556	15	39047211		G	T	T	0.129787	0.997106	0.218596	8.38474e-06
rs2074800	16	3725682	TRAP1	G	A	A	0.042553	1.61775	0.343728	4.42409e-06
rs4843577	16	87262531		T	C	C	0.104255	1.08952	0.231734	4.52171e-06
rs56166152	19	6505658		A	G	G	0.197872	-0.849527	0.187671	9.74963e-06
rs6518165	21	23970002		G	C	C	0.331915	-0.743063	0.161164	6.76189e-06
rs35062139	21	23971311		A	G	G	0.338298	-0.75426	0.161835	5.4225e-06
rs2827634	21	23975806		A	G	G	0.32766	-0.753245	0.160639	4.78097e-06
rs3815480	22	17626236	IL17RA region	T	C	C	0.159574	0.989246	0.218733	9.92288e-06
rs5994177	22	17627226	IL17RA region	C	T	T	0.155319	1.01433	0.220462	7.05499e-06
rs1034860	22	17631454	IL17RA region	G	A	A	0.157447	0.99286	0.219114	9.55896e-06
rs5748926	22	17649774	IL17RA region	C	T	T	0.340426	0.906606	0.159106	3.80809e-08
rs11704796	22	17650617	IL17RA region	G	A	A	0.282979	-0.864895	0.170748	8.54112e-07
rs6518669	22	17653038	IL17RA region	C	T	T	0.308511	-0.782562	0.163893	3.25637e-06
rs8139868	22	17653367	IL17RA region	C	T	T	0.289362	-0.858144	0.170136	9.44664e-07
rs2159067	22	17653927	IL17RA region	A	G	G	0.193617	0.890461	0.194909	8.12596e-06
rs5028468	22	17654089	IL17RA region	C	T	T	0.27234	-0.834296	0.173137	2.67046e-06
rs1962790	22	17654109	IL17RA region	A	C	C	0.287234	-0.850524	0.170125	1.1631e-06
rs2108581	22	17657236	IL17RA region	C	T	T	0.280851	-0.811524	0.173044	4.76738e-06
rs1139055	22	17661347	IL17RA region	C	G	G	0.27234	-0.834272	0.175133	3.42486e-06
rs7285896	22	17661791	IL17RA region	C	T	T	0.27234	-0.834272	0.175133	3.42486e-06
rs11704850	22	17661935	IL17RA region	A	T	T	0.27234	-0.834272	0.175133	3.42486e-06
rs5994193	22	17667426	IL17RA region	T	C	C	0.340426	0.833601	0.158636	3.45915e-07
rs738409	22	44324727	PNPLA3	C	G	G	0.408511	0.854154	0.150081	3.94386e-08
rs738408	22	44324730	PNPLA3	C	T	T	0.408511	0.854154	0.150081	3.94386e-08
rs3747207	22	44324855	PNPLA3	G	A	A	0.408511	0.854154	0.150081	3.94386e-08
rs2294915	22	44340904	PNPLA3	C	T	T	0.419149	0.831816	0.149846	8.02467e-08
rs2294922	22	44379565	SAMM50	G	C	C	0.351064	0.835678	0.156282	2.20623e-07
rs132472	22	45170122	PRR5-ARHGAP8, ARHGAP8	A	G	G	0.065957	1.32725	0.29053	8.13451e-06
rs3788621	22	45171481	PRR5-ARHGAP8, ARHGAP8	C	T	T	0.06383	1.51808	0.300743	9.27616e-07
Abbreviations: MAF: Minor allele frequency, (aThis frequency estimate is limited to 235 NAFLD cases with NAS_score). Beta:Change in quantitatiev NAS-score per copy of minor allele, A1 :effect allele (Direction of Beta is for A1), SE=Standard Error of Beta

## Sheet: Table S2c
Table S2c. SNPs associated with Fibrosis at p<10-5
Fibrosis
SNP	Chromosome	Position	Gene	REF	ALT	A1	MAFa	BETA	SE	P
rs859472	1	175387679	TNR	A	G	G	0.417749	0.455954	0.0972117	4.7997e-06
rs13402088	2	88496064	near FABP1	C	A	A	0.015152	2.08145	0.402728	5.31067e-07
rs72943235	2	88500646	near FABP1	G	A	A	0.012987	2.37522	0.427903	8.17903e-08
rs17838460	2	88502170	near FABP1	G	C	C	0.012987	2.37522	0.427903	8.17903e-08
rs1914738	2	88502726	near FABP1	C	T	T	0.015152	2.08145	0.402728	5.31067e-07
rs1914737	2	88503088	near FABP1	T	C	C	0.015152	2.08145	0.402728	5.31067e-07
rs13417391	2	88507392	near FABP1	T	C	C	0.012987	2.37522	0.427903	8.17903e-08
rs10175019	2	88519705	near FABP1	T	C	C	0.012987	2.37522	0.427903	8.17903e-08
rs10175119	2	88519805	near FABP1	T	A	A	0.012987	2.37522	0.427903	8.17903e-08
rs9309645	2	88520111	near FABP1	G	A	A	0.012987	2.37522	0.427903	8.17903e-08
rs10169175	2	88521610	near FABP1	G	A	A	0.015152	1.84296	0.40263	7.8917e-06
rs10192895	2	88521935	near FABP1	A	G	G	0.015152	1.84296	0.40263	7.8917e-06
rs113435157	2	212921862	ERBB4	T	C	C	0.203463	0.563507	0.116449	2.46011e-06
rs78912774	2	212924118	ERBB4	G	A	A	0.203463	0.563507	0.116449	2.46011e-06
rs10170406	2	212928179	ERBB4	G	C	C	0.207792	0.546589	0.116613	4.86678e-06
rs10197270	2	212929113	ERBB4	G	A	A	0.207792	0.546589	0.116613	4.86678e-06
rs12373751	2	212936891	ERBB4	C	T	T	0.205628	0.577478	0.116044	1.31008e-06
rs1521549	2	212958641	ERBB4	A	G	G	0.145022	0.618335	0.135018	7.81119e-06
rs1521548	2	212959164	ERBB4	G	A	A	0.149351	0.619834	0.13324	5.68676e-06
rs1851260	2	212959330	ERBB4	C	G	G	0.149351	0.619834	0.13324	5.68676e-06
rs12618100	2	212959767	ERBB4	C	T	T	0.149351	0.619834	0.13324	5.68676e-06
rs13395352	2	212959784	ERBB4	A	G	G	0.149351	0.619834	0.13324	5.68676e-06
rs12618158	2	212959927	ERBB4	C	T	T	0.149351	0.619834	0.13324	5.68676e-06
rs7564926	2	212961992	ERBB4	A	G	G	0.145022	0.618335	0.135018	7.81119e-06
rs4319888	2	212963295	ERBB4	C	G	G	0.149351	0.619834	0.13324	5.68676e-06
rs12104833	2	212965276	ERBB4	G	A	A	0.145022	0.618335	0.135018	7.81119e-06
rs57899856	3	183188619		C	T	T	0.116883	0.718403	0.155569	6.60786e-06
rs59531931	3	183200002		A	G	G	0.116883	0.740945	0.15474	3.09583e-06
rs13132061	4	7744584		A	C	C	0.212121	0.548454	0.111159	1.59374e-06
rs4689159	4	7746357		A	G	G	0.209957	0.5254	0.113912	6.77063e-06
rs2359608	4	7746390		A	G	G	0.209957	0.5254	0.113912	6.77063e-06
rs34057381	5	165660640		C	T	T	0.329004	-0.458781	0.100882	8.97723e-06
rs497408	6	23993623		C	T	T	0.11039	0.826007	0.150921	1.20531e-07
rs6972194	7	125556493		T	A	A	0.313853	0.48495	0.106463	8.69191e-06
rs72680117	8	97444784		G	A	A	0.493506	-0.423056	0.0923878	7.82932e-06
rs11794552	9	134220325		C	T	T	0.192641	0.617349	0.124446	1.40807e-06
rs11794147	9	134222518		G	A	A	0.183983	0.583945	0.126514	6.67272e-06
rs34637163	12	103391264		C	A	A	0.132035	0.698704	0.152839	8.09406e-06
rs11843006	13	66338374		T	G	G	0.25974	0.548541	0.106671	6.00987e-07
rs4628840	13	66339873		T	C	C	0.25974	0.548541	0.106671	6.00987e-07
rs4614594	13	66341454		T	C	C	0.25974	0.548541	0.106671	6.00987e-07
rs1953124	13	66346047		G	C	C	0.255411	0.557501	0.106368	3.746e-07
rs6562426	13	66349878		T	C	C	0.253247	0.554228	0.106499	4.4783e-07
rs7491269	13	66352356		G	A	A	0.253247	0.554228	0.106499	4.4783e-07
rs12868467	13	66353016		C	T	T	0.253247	0.554228	0.106499	4.4783e-07
rs4297585	13	66353643		C	T	T	0.253247	0.554228	0.106499	4.4783e-07
rs9317534	13	66355635		C	T	T	0.253247	0.554228	0.106499	4.4783e-07
rs3939347	13	66358315		G	A	A	0.251082	0.551132	0.106632	5.30697e-07
rs2095173	13	66358387		C	G	G	0.251082	0.551132	0.106632	5.30697e-07
rs7321159	13	66359315		C	T	T	0.251082	0.551132	0.106632	5.30697e-07
rs4904585	14	89946509	FOXN3	T	C	C	0.158009	-0.594838	0.131122	9.42179e-06
rs2651424	15	32516627		C	T	T	0.222944	0.515867	0.112528	7.65345e-06
rs8050260	16	68551277		T	A	A	0.209957	0.565721	0.122173	6.25216e-06
rs72794362	16	68551950		A	G	G	0.209957	0.565721	0.122173	6.25216e-06
rs28537207	16	68554754		G	A	A	0.188312	0.678113	0.12647	2.08596e-07
rs28410471	16	68554755		T	A	A	0.188312	0.678113	0.12647	2.08596e-07
rs9928950	16	68557114		G	A	A	0.201299	0.715459	0.123863	2.60046e-08
rs12598229	16	68557904		C	A	A	0.203463	0.731188	0.122698	1.0022e-08
rs4783647	16	68558048		G	A	A	0.205628	0.758838	0.121743	2.31904e-09
rs4783648	16	68558334		C	T	T	0.203463	0.743384	0.122916	6.27046e-09
rs4783649	16	68558467		G	A	A	0.203463	0.743384	0.122916	6.27046e-09
rs4783650	16	68558528		T	C	C	0.205628	0.758838	0.121743	2.31904e-09
rs820799	16	68559537		A	C	C	0.406926	0.461353	0.0976728	4.14148e-06
rs113627231	16	68559723		G	A	A	0.203463	0.743384	0.122916	6.27046e-09
rs698720	16	68559888		C	T	T	0.220779	0.82534	0.12049	7.36976e-11
rs698719	16	68560125		T	C	C	0.229437	0.817983	0.116901	3.13859e-11
rs698718	16	68560185		G	A	A	0.225108	0.834304	0.118833	2.73509e-11
rs698717	16	68560199		G	A	A	0.220779	0.82534	0.12049	7.36976e-11
rs698716	16	68560296		T	C	C	0.227273	0.808874	0.118552	8.60249e-11
rs698715	16	68560896		G	A	A	0.222944	0.825378	0.120568	7.54616e-11
rs698714	16	68561227		G	A	A	0.222944	0.825378	0.120568	7.54616e-11
rs698713	16	68561240		A	G	G	0.406926	0.461353	0.0976728	4.14148e-06
rs698712	16	68561879		A	G	G	0.231602	0.818311	0.11699	3.18505e-11
rs698711	16	68561955		T	C	C	0.231602	0.818311	0.11699	3.18505e-11
rs4783653	16	68562815		T	C	C	0.231602	0.818311	0.11699	3.18505e-11
rs1645976	16	68563509		C	T	T	0.227273	0.834515	0.118918	2.78713e-11
rs1728773	16	68563644		C	A	A	0.227273	0.834515	0.118918	2.78713e-11
rs1645936	16	68563743		G	A	A	0.235931	0.77856	0.120211	6.09009e-10
rs1645935	16	68563791		C	A	A	0.227273	0.834515	0.118918	2.78713e-11
rs1728770	16	68564124		C	G	G	0.222944	0.825378	0.120568	7.54616e-11
rs1728769	16	68564186		T	C	C	0.227273	0.834515	0.118918	2.78713e-11
rs1645975	16	68564448		T	C	C	0.227273	0.834515	0.118918	2.78713e-11
rs1645934	16	68564490		A	T	T	0.227273	0.834515	0.118918	2.78713e-11
rs1645974	16	68564774		G	C	C	0.227273	0.834515	0.118918	2.78713e-11
rs11865339	16	68565296		T	C	C	0.227273	0.834515	0.118918	2.78713e-11
rs11647432	16	68565426		T	C	C	0.227273	0.834515	0.118918	2.78713e-11
rs7205960	16	68565604		C	G	G	0.227273	0.834515	0.118918	2.78713e-11
rs11075680	16	68565700		C	G	G	0.227273	0.834515	0.118918	2.78713e-11
rs8063532	16	68565872		G	A	A	0.227273	0.834515	0.118918	2.78713e-11
rs12918861	16	68566508		A	G	G	0.227273	0.834515	0.118918	2.78713e-11
rs12918865	16	68566546		A	G	G	0.227273	0.834515	0.118918	2.78713e-11
rs8050289	16	68566976		A	T	T	0.227273	0.834515	0.118918	2.78713e-11
rs1645933	16	68567169		C	T	T	0.227273	0.834515	0.118918	2.78713e-11
rs1728780	16	68567642		C	G	G	0.227273	0.834515	0.118918	2.78713e-11
rs1728781	16	68567794		T	A	A	0.227273	0.834515	0.118918	2.78713e-11
rs62059503	16	68568352		C	T	T	0.227273	0.834515	0.118918	2.78713e-11
rs62059504	16	68568366		C	T	T	0.227273	0.834515	0.118918	2.78713e-11
rs58641098	16	68568427		A	G	G	0.227273	0.834515	0.118918	2.78713e-11
rs1728782	16	68568766		C	T	T	0.227273	0.834515	0.118918	2.78713e-11
rs7192341	16	68569224		C	G	G	0.222944	0.825378	0.120568	7.54616e-11
rs1749793	16	68569312		T	C	C	0.222944	0.825378	0.120568	7.54616e-11
rs1749792	16	68569440	RNU4-36P	G	T	T	0.227273	0.834515	0.118918	2.78713e-11
rs12926059	16	68569459	RNU4-36P	C	T	T	0.227273	0.834515	0.118918	2.78713e-11
rs12925177	16	68569645		T	C	C	0.227273	0.834515	0.118918	2.78713e-11
rs1728786	16	68569706		A	C	C	0.402597	0.48563	0.0965623	1.02443e-06
rs1728797	16	68570989		T	A	A	0.227273	0.834515	0.118918	2.78713e-11
rs1728799	16	68571166		T	G	G	0.227273	0.834515	0.118918	2.78713e-11
rs1645926	16	68571225		C	T	T	0.222944	0.825378	0.120568	7.54616e-11
rs1728801	16	68571457		C	A	A	0.227273	0.834515	0.118918	2.78713e-11
rs1645980	16	68571619		T	C	C	0.402597	0.48563	0.0965623	1.02443e-06
rs1645981	16	68571648		C	T	T	0.227273	0.834515	0.118918	2.78713e-11
rs2550146	16	68571869		C	G	G	0.222944	0.825378	0.120568	7.54616e-11
rs1728764	16	68572292		C	G	G	0.227273	0.834515	0.118918	2.78713e-11
rs1749791	16	68572347		T	C	C	0.227273	0.834515	0.118918	2.78713e-11
rs1613254	16	68572534		G	A	A	0.227273	0.834515	0.118918	2.78713e-11
rs1170445	16	68573064		T	G	G	0.227273	0.834515	0.118918	2.78713e-11
rs1170444	16	68573287	ZFP90	C	T	T	0.227273	0.834515	0.118918	2.78713e-11
rs1170443	16	68573295	ZFP90	C	G	G	0.227273	0.834515	0.118918	2.78713e-11
rs1182968	16	68573945	ZFP90	T	C	C	0.227273	0.834515	0.118918	2.78713e-11
rs1170442	16	68574064	ZFP90	T	G	G	0.227273	0.834515	0.118918	2.78713e-11
rs1182967	16	68574378	ZFP90	A	G	G	0.41342	0.459592	0.0976355	4.4523e-06
rs821168	16	68575160	ZFP90	T	C	C	0.227273	0.834515	0.118918	2.78713e-11
rs2463644	16	68575172	ZFP90	C	G	G	0.222944	0.825378	0.120568	7.54616e-11
rs2477623	16	68575176	ZFP90	G	A	A	0.227273	0.834515	0.118918	2.78713e-11
rs861954	16	68575232	ZFP90	T	C	C	0.227273	0.834515	0.118918	2.78713e-11
rs864742	16	68575309	ZFP90	C	T	T	0.227273	0.834515	0.118918	2.78713e-11
rs7186867	16	68575412	ZFP90	C	T	T	0.227273	0.834515	0.118918	2.78713e-11
rs2008570	16	68576502	ZFP90	A	C	C	0.227273	0.834515	0.118918	2.78713e-11
rs864741	16	68576577	ZFP90	T	C	C	0.227273	0.834515	0.118918	2.78713e-11
rs821167	16	68577222	ZFP90	G	T	T	0.222944	0.825378	0.120568	7.54616e-11
rs1094282	16	68577260	ZFP90	A	G	G	0.227273	0.834515	0.118918	2.78713e-11
rs849104	16	68577567	ZFP90	G	T	T	0.227273	0.834515	0.118918	2.78713e-11
rs821166	16	68578481	ZFP90	G	A	A	0.402597	0.48563	0.0965623	1.02443e-06
rs1103286	16	68578625	ZFP90	T	C	C	0.227273	0.834515	0.118918	2.78713e-11
rs1094281	16	68579038	ZFP90	T	G	G	0.222944	0.825378	0.120568	7.54616e-11
rs7196919	16	68579533	ZFP90	C	T	T	0.227273	0.834515	0.118918	2.78713e-11
rs7196104	16	68579746	ZFP90	A	C	C	0.227273	0.834515	0.118918	2.78713e-11
rs1624718	16	68580385	ZFP90	G	A	A	0.227273	0.834515	0.118918	2.78713e-11
rs4783656	16	68580722	ZFP90	T	C	C	0.227273	0.834515	0.118918	2.78713e-11
rs1617749	16	68580890	ZFP90	G	A	A	0.222944	0.825378	0.120568	7.54616e-11
rs1645923	16	68581051	ZFP90	A	G	G	0.227273	0.834515	0.118918	2.78713e-11
rs1111502	16	68581209	ZFP90	G	A	A	0.227273	0.834515	0.118918	2.78713e-11
rs1814299	16	68581332	ZFP90	A	G	G	0.227273	0.834515	0.118918	2.78713e-11
rs933713	16	68581378	ZFP90	A	C	C	0.227273	0.834515	0.118918	2.78713e-11
rs12921494	16	68582861	ZFP90	G	A	A	0.402597	0.48563	0.0965623	1.02443e-06
rs1728767	16	68583309	ZFP90	A	G	G	0.227273	0.834515	0.118918	2.78713e-11
rs11642045	16	68583892	ZFP90	G	A	A	0.222944	0.825378	0.120568	7.54616e-11
rs11642189	16	68583990	ZFP90	A	G	G	0.227273	0.834515	0.118918	2.78713e-11
rs8058145	16	68584090	ZFP90	A	G	G	0.227273	0.834515	0.118918	2.78713e-11
rs8058314	16	68584151	ZFP90	A	G	G	0.227273	0.834515	0.118918	2.78713e-11
rs1728771	16	68584399	ZFP90	C	T	T	0.227273	0.834515	0.118918	2.78713e-11
rs1728772	16	68584526	ZFP90	T	C	C	0.227273	0.834515	0.118918	2.78713e-11
rs698709	16	68585899	ZFP90	A	G	G	0.227273	0.834515	0.118918	2.78713e-11
rs4783657	16	68586322	ZFP90	T	G	G	0.227273	0.834515	0.118918	2.78713e-11
rs7195656	16	68586791	ZFP90	T	C	C	0.402597	0.48563	0.0965623	1.02443e-06
rs7195979	16	68586801	ZFP90	A	G	G	0.222944	0.825378	0.120568	7.54616e-11
rs7202306	16	68587684	ZFP90	A	G	G	0.222944	0.796113	0.119831	2.38913e-10
rs1103955	16	68588488	ZFP90	G	T	T	0.222944	0.796113	0.119831	2.38913e-10
rs1099296	16	68588653	ZFP90	A	G	G	0.222944	0.796113	0.119831	2.38913e-10
rs1645927	16	68589300	ZFP90	G	T	T	0.222944	0.796113	0.119831	2.38913e-10
rs1728765	16	68589433	ZFP90	A	G	G	0.222944	0.796113	0.119831	2.38913e-10
rs1645928	16	68590610	ZFP90	A	C	C	0.218615	0.785249	0.1214	6.37897e-10
rs1728784	16	68591156	ZFP90	A	T	T	0.218615	0.785249	0.1214	6.37897e-10
rs1728785	16	68591230	ZFP90	C	A	A	0.218615	0.785249	0.1214	6.37897e-10
rs1645929	16	68591350	ZFP90	G	A	A	0.402597	0.45374	0.0974264	5.55651e-06
rs6499181	16	68593002	ZFP90	T	A	A	0.222944	0.796113	0.119831	2.38913e-10
rs1728787	16	68593042	ZFP90	C	G	G	0.222944	0.796113	0.119831	2.38913e-10
rs1645937	16	68593844	ZFP90	G	T	T	0.398268	0.468729	0.0974356	2.79886e-06
rs1728788	16	68595018	ZFP90	A	G	G	0.222944	0.796113	0.119831	2.38913e-10
rs1645938	16	68595197	ZFP90	A	G	G	0.222944	0.796113	0.119831	2.38913e-10
rs1364109	16	68595505	ZFP90	C	T	T	0.222944	0.796113	0.119831	2.38913e-10
rs1728789	16	68595776	ZFP90	T	C	C	0.222944	0.796113	0.119831	2.38913e-10
rs1728790	16	68596308	ZFP90	C	T	T	0.404762	0.446426	0.0977532	8.2591e-06
rs1615609	16	68596401	ZFP90	A	C	C	0.222944	0.796113	0.119831	2.38913e-10
rs1728791	16	68596509	ZFP90	C	T	T	0.398268	0.468729	0.0974356	2.79886e-06
rs1728792	16	68596534	ZFP90	C	G	G	0.222944	0.796113	0.119831	2.38913e-10
rs12929568	16	68596689	ZFP90	G	A	A	0.233766	0.750726	0.118603	1.36997e-09
rs11648314	16	68596775	ZFP90	C	T	T	0.222944	0.796113	0.119831	2.38913e-10
rs1177648	16	68598007	ZFP90	G	A	A	0.404762	0.446426	0.0977532	8.2591e-06
rs11648503	16	68598938	ZFP90	A	G	G	0.218615	0.785249	0.1214	6.37897e-10
rs3087783	16	68599668	ZFP90	T	C	C	0.218615	0.785249	0.1214	6.37897e-10
rs3203684	16	68600440	ZFP90	G	A	A	0.222944	0.796113	0.119831	2.38913e-10
rs7118	16	68600855	ZFP90	T	G	G	0.222944	0.796113	0.119831	2.38913e-10
rs7499785	16	68601285	ZFP90	A	C	C	0.402597	0.45374	0.0974264	5.55651e-06
rs1728794	16	68602781	ZFP90	C	T	T	0.222944	0.796113	0.119831	2.38913e-10
rs1749786	16	68603241	ZFP90	C	T	T	0.222944	0.796113	0.119831	2.38913e-10
rs1631910	16	68603335	ZFP90	A	G	G	0.222944	0.796113	0.119831	2.38913e-10
rs1645979	16	68603660	ZFP90	T	G	G	0.218615	0.785249	0.1214	6.37897e-10
rs1170426	16	68603798	ZFP90	T	C	C	0.222944	0.796113	0.119831	2.38913e-10
rs1170427	16	68603852	ZFP90	T	G	G	0.222944	0.796113	0.119831	2.38913e-10
rs1170428	16	68603988	ZFP90	A	C	C	0.218615	0.785249	0.1214	6.37897e-10
rs1170429	16	68604126	ZFP90	G	A	A	0.222944	0.796113	0.119831	2.38913e-10
rs1170430	16	68604954	ZFP90	C	T	T	0.222944	0.796113	0.119831	2.38913e-10
rs1170431	16	68605639	ZFP90	C	T	T	0.222944	0.796113	0.119831	2.38913e-10
rs889561	16	68605741	ZFP90	A	G	G	0.218615	0.785249	0.1214	6.37897e-10
rs889560	16	68605784	ZFP90	G	A	A	0.222944	0.796113	0.119831	2.38913e-10
rs1170434	16	68606590	ZFP90	G	A	A	0.218615	0.785249	0.1214	6.37897e-10
rs1183956	16	68606726	ZFP90	A	G	G	0.222944	0.796113	0.119831	2.38913e-10
rs1170435	16	68607398	ZFP90	A	C	C	0.404762	0.446426	0.0977532	8.2591e-06
rs1170436	16	68607486	ZFP90	A	T	T	0.222944	0.796113	0.119831	2.38913e-10
rs1170437	16	68607943	ZFP90	T	C	C	0.222944	0.796113	0.119831	2.38913e-10
rs1170438	16	68608256	ZFP90	C	T	T	0.222944	0.796113	0.119831	2.38913e-10
rs1170439	16	68608511	ZFP90	C	T	T	0.209957	0.779377	0.12383	1.66589e-09
rs8052149	16	68612620		C	T	T	0.378788	0.458873	0.0993999	6.65053e-06
rs9923262	16	68613106		G	A	A	0.201299	0.777633	0.124662	2.25963e-09
rs729150	16	68616425		T	C	C	0.380952	0.452061	0.0986233	7.67412e-06
rs698729	16	68624205		C	G	G	0.225108	0.824319	0.120691	8.26301e-11
rs698728	16	68625253		C	T	T	0.227273	0.804776	0.121336	2.54208e-10
rs1645984	16	68628850		C	T	T	0.227273	0.804776	0.121336	2.54208e-10
rs1094286	16	68629014		T	C	C	0.227273	0.804776	0.121336	2.54208e-10
rs821169	16	68630184		T	C	C	0.227273	0.804776	0.121336	2.54208e-10
rs1094285	16	68631173		C	T	T	0.383117	0.467037	0.0993782	4.6059e-06
rs1185670	16	68634980		T	C	C	0.233766	0.800654	0.120241	2.19366e-10
rs1170421	16	68635336		T	G	G	0.422078	0.464857	0.101709	8.1307e-06
rs1170420	16	68635877		C	G	G	0.227273	0.804776	0.121336	2.54208e-10
rs1170419	16	68636650		G	A	A	0.227273	0.804776	0.121336	2.54208e-10
rs8054884	16	68638298		C	T	T	0.227273	0.804776	0.121336	2.54208e-10
rs2862781	16	68639234		T	A	A	0.227273	0.804776	0.121336	2.54208e-10
rs7194664	16	68643313		C	T	T	0.227273	0.804776	0.121336	2.54208e-10
rs11643361	16	68644795		A	G	G	0.242424	0.78235	0.119377	3.964e-10
rs10852447	16	68645365		C	A	A	0.227273	0.804776	0.121336	2.54208e-10
rs8049019	16	68654984		T	A	A	0.233766	0.784867	0.121385	6.46395e-10
rs11075687	16	68655894		C	T	T	0.233766	0.784867	0.121385	6.46395e-10
rs11075688	16	68655924		T	C	C	0.233766	0.784867	0.121385	6.46395e-10
rs10775305	16	68656460		G	A	A	0.233766	0.784867	0.121385	6.46395e-10
rs6499186	16	68660565		T	C	C	0.231602	0.783774	0.121424	6.87254e-10
rs62055317	16	68667027		C	T	T	0.255411	0.655975	0.118544	8.91693e-08
rs10153230	16	68671741		C	G	G	0.255411	0.655975	0.118544	8.91693e-08
rs8046299	16	68672346		A	G	G	0.255411	0.655975	0.118544	8.91693e-08
rs6499188	16	68674788		A	G	G	0.255411	0.655975	0.118544	8.91693e-08
rs12447310	16	68680280	CDH3	C	G	G	0.255411	0.655975	0.118544	8.91693e-08
rs12923069	16	68688677	CDH3	G	A	A	0.229437	0.56628	0.120029	4.24627e-06
rs7196626	16	68689419	CDH3	A	G	G	0.229437	0.56628	0.120029	4.24627e-06
rs1111720	16	68698886	CDH3	C	T	T	0.227273	0.565015	0.120031	4.45186e-06
rs10416170	19	41582932		G	A	A	0.062771	0.99486	0.204385	2.16108e-06
rs149074870	19	41606220		A	C	C	0.047619	1.1332	0.230838	1.78735e-06
Abbreviations: MAF: Minor allele frequency, (aThis frequency estimate is based on NAFLD cases with fibrosis). Beta:Change in quantitatiev fibrosis per copy of minor allele, A1 :effect allele (Direction of Beta is for A1), SE=Standard Error of Beta

## Sheet: Table S2d
Table S2d. SNPs associated with Liver enzyme ALT at p<10-5
ALT Liver enzyme
SNP	Chromosome	Position	Gene	REF	ALT	A1	A1_FREQ	BETA	SE	P
rs525798	1	37240886	GRIK3	G	T	T	0.248839	-0.198534	0.0435101	5.63229e-06
rs490647	1	37242743	GRIK3	G	A	A	0.249304	-0.196574	0.0435068	6.93446e-06
rs16859446	1	162244524	NOS1AP	T	A	A	0.109099	0.271036	0.0606775	8.78838e-06
rs4657180	1	162247738	NOS1AP	C	T	T	0.111885	0.26943	0.060167	8.34784e-06
rs79219493	1	231946461	TSNAX-DISC1	G	A	A	0.0594243	-0.358929	0.0782293	5.00452e-06
rs17766890	1	231949332	TSNAX-DISC1	C	T	T	0.0594243	-0.358929	0.0782293	5.00452e-06
rs12133766	1	231954145	TSNAX-DISC1	G	A	A	0.0594243	-0.358929	0.0782293	5.00452e-06
rs12135837	1	231974111	TSNAX-DISC1	T	C	C	0.0594243	-0.348453	0.0776278	7.94549e-06
rs4386284	2	20385165	SDC1 region	A	G	G	0.408078	0.170429	0.0382702	9.35003e-06
rs11898638	2	20387264	SDC1 region	G	A	A	0.405757	0.172667	0.0383633	7.51505e-06
rs7604571	2	20387963	SDC1 region	C	T	T	0.407149	0.174498	0.0381058	5.21688e-06
rs4034930	2	20388443	SDC1 region	A	G	G	0.408542	0.173558	0.0381819	6.10783e-06
rs6531222	2	20388484	SDC1 region	C	A	A	0.406685	0.174855	0.0381625	5.15506e-06
rs6531223	2	20388515	SDC1 region	A	G	G	0.406685	0.174855	0.0381625	5.15506e-06
rs6531224	2	20388571	SDC1 region	G	A	A	0.406685	0.174855	0.0381625	5.15506e-06
rs72790675	2	31651156	XDH region	C	A	A	0.104921	0.276154	0.0609026	6.43487e-06
rs62144965	2	31652807	XDH region	A	G	G	0.104457	0.275397	0.0610734	7.22766e-06
rs62141162	2	31661688	XDH region	G	A	A	0.10585	0.27895	0.0610708	5.50944e-06
rs62141163	2	31663114	XDH region	G	A	A	0.107242	0.277668	0.0608362	5.59933e-06
rs62141164	2	31666797	XDH region	G	T	T	0.107242	0.280303	0.060794	4.50093e-06
rs62141166	2	31669516	XDH region	A	G	G	0.106778	0.277777	0.0609088	5.69568e-06
rs7579660	2	31671769	XDH region	G	A	A	0.10585	0.284439	0.0610408	3.56657e-06
rs17011439	2	31691648	XDH region	G	T	T	0.106314	0.284675	0.0609578	3.39694e-06
rs62141174	2	31699159	XDH region	C	T	T	0.105385	0.281927	0.0611239	4.46549e-06
rs206833	2	31708616	XDH region	G	A	A	0.165738	0.25726	0.0501318	3.41322e-07
rs206836	2	31711568	XDH region	G	T	T	0.206128	0.210161	0.0459919	5.46155e-06
rs206838	2	31712268	XDH region	G	T	T	0.207521	0.213437	0.0459731	3.86957e-06
rs4560159	2	31716618	XDH region	A	G	G	0.106314	0.282397	0.0610033	4.12414e-06
rs77558957	2	31721738	XDH region	A	G	G	0.107707	0.285975	0.0607429	2.83296e-06
rs55855978	2	31732973	XDH region	C	A	A	0.105385	0.28148	0.0615247	5.32143e-06
rs1522976	3	34928273	LOC101928135	G	A	A	0.0218199	0.582261	0.128358	6.37896e-06
rs187099436	3	35038082	LOC101928135	T	A	A	0.0194986	0.649916	0.135307	1.78494e-06
rs140512872	3	35118393	LOC101928135	T	C	C	0.0213556	0.605135	0.129574	3.39464e-06
rs4490355	3	64698714	ADAMTS9-AS2	T	C	C	0.188487	-0.210668	0.0472253	9.03003e-06
rs116262938	4	8460821	TRMT44	C	T	T	0.0389972	-0.437098	0.0978323	8.7482e-06
rs115634042	5	174729817		T	A	A	0.0232126	-0.575996	0.124749	4.36424e-06
rs116606291	5	174739020		C	G	G	0.0232126	-0.575996	0.124749	4.36424e-06
rs149021062	6	75679425		C	T	T	0.0143918	0.736343	0.15657	2.90165e-06
rs4365960	6	116137635		A	C	C	0.101671	0.287088	0.0637377	7.3992e-06
rs62416200	6	116146196		G	A	A	0.101207	0.288815	0.0638572	6.78851e-06
rs76468848	6	116147971		A	C	C	0.100743	0.303623	0.0638132	2.22528e-06
rs6568918	6	116156103		C	G	G	0.101207	0.28739	0.063818	7.43136e-06
rs4946124	6	116166250		G	A	A	0.100743	0.28536	0.0638221	8.61513e-06
rs62414061	6	116172240		G	A	A	0.100743	0.28536	0.0638221	8.61513e-06
rs111628467	7	28728850	CREB5	T	C	C	0.0176416	0.688165	0.139855	9.99653e-07
rs11976006	7	28731512	CREB5	G	A	A	0.0176416	0.688165	0.139855	9.99653e-07
rs61484090	7	28733540	CREB5	G	C	C	0.0176416	0.688165	0.139855	9.99653e-07
rs67271293	7	28739872	CREB5	T	C	C	0.0157846	0.655828	0.147534	9.69953e-06
rs67793812	7	28740054	CREB5	G	A	A	0.0157846	0.655828	0.147534	9.69953e-06
rs2214354	7	82919369		A	C	C	0.333333	-0.176894	0.0397288	9.38291e-06
rs12231559	12	32116947	KIAA1551	C	T	T	0.206128	0.209341	0.0459691	5.87386e-06
rs10844074	12	32119116	KIAA1551	T	C	C	0.2052	0.205402	0.0459129	8.51474e-06
rs11051712	12	32125834	KIAA1551	G	A	A	0.208449	0.206839	0.0458205	7.06841e-06
rs3759297	12	32137852	KIAA1551	C	G	G	0.209378	0.204109	0.0458252	9.31686e-06
rs1310680	12	90768963		C	T	T	0.505107	0.171725	0.0386057	9.57159e-06
rs1310679	12	90769128		A	G	G	0.503714	0.172678	0.0386366	8.69036e-06
rs1310678	12	90769187		T	A	A	0.503714	0.172678	0.0386366	8.69036e-06
rs11117487	16	86421270		G	A	A	0.157846	0.234424	0.0515707	6.10484e-06
rs16997877	20	16533162	KIF16B	T	C	C	0.247447	0.188926	0.0420687	7.86806e-06
rs738409	22	44324727	PNPLA3	C	G	G	0.326834	0.199291	0.0393045	4.68073e-07
rs738408	22	44324730	PNPLA3	C	T	T	0.326834	0.199291	0.0393045	4.68073e-07
rs3747207	22	44324855	PNPLA3	G	A	A	0.326834	0.199291	0.0393045	4.68073e-07
rs2294915	22	44340904	PNPLA3	C	T	T	0.341226	0.196268	0.0384917	4.04193e-07
rs2294922	22	44379565	SAMM50	G	C	C	0.305478	0.186341	0.0402392	4.09243e-06

## Sheet: Table S2e
Table S2e. SNPS associated with liver enzyme AST at p <10-5
AST Liver enzyme
SNP	Chromosome	Position	Gene	REF	ALT	A1	A1_FREQ	BETA	SE	P
rs491408	1	77153592		T	C	C	0.100093	-0.300147	0.0672336	8.89586e-06
rs653833	1	77169076		T	C	C	0.104749	-0.294489	0.0655327	7.76694e-06
rs648478	1	77176293		T	C	C	0.265363	-0.197646	0.0444738	9.75474e-06
rs498044	1	77180395		C	T	T	0.104283	-0.295252	0.0656215	7.5704e-06
rs526256	1	77181163		G	A	A	0.104283	-0.295252	0.0656215	7.5704e-06
rs569963	1	77183019		G	A	A	0.104283	-0.295252	0.0656215	7.5704e-06
rs524484	1	77185465		G	A	A	0.104283	-0.295252	0.0656215	7.5704e-06
rs646207	1	77185635		T	C	C	0.104283	-0.295252	0.0656215	7.5704e-06
rs112852859	1	242084429		C	T	T	0.133613	-0.26713	0.0590572	6.77734e-06
rs1366814	2	31628705	XDH	T	G	G	0.11825	0.28375	0.0626012	6.48751e-06
rs206802	2	31628955	XDH	C	G	G	0.139199	0.265152	0.0588734	7.41683e-06
rs6759319	2	31629512	XDH	C	T	T	0.113128	0.293424	0.0637379	4.65562e-06
rs62142956	2	31642738	XDH region	T	C	C	0.109404	0.324664	0.0646477	5.9958e-07
rs62142957	2	31647145	XDH region	G	A	A	0.103818	0.335822	0.0660499	4.35964e-07
rs62142958	2	31648270	XDH region	A	G	G	0.10987	0.326323	0.0645302	5.01911e-07
rs62144960	2	31650239	XDH region	A	G	G	0.104283	0.337529	0.065926	3.631e-07
rs111766801	2	31650621	XDH region	C	G	G	0.104283	0.337529	0.065926	3.631e-07
rs17011422	2	31650736	XDH region	G	A	A	0.103818	0.335822	0.0660499	4.35964e-07
rs62144962	2	31651042	XDH region	T	G	G	0.104283	0.337529	0.065926	3.631e-07
rs72790675	2	31651156	XDH region	C	A	A	0.103352	0.332901	0.06613	5.64059e-07
rs62144963	2	31652407	XDH region	C	T	T	0.108007	0.31989	0.0649208	9.66501e-07
rs62144965	2	31652807	XDH region	A	G	G	0.102886	0.339985	0.0663049	3.48753e-07
rs62141162	2	31661688	XDH region	G	A	A	0.104749	0.336656	0.0658561	3.78064e-07
rs62141163	2	31663114	XDH region	G	A	A	0.106145	0.341415	0.0655674	2.30372e-07
rs17011431	2	31663928	XDH region	T	C	C	0.121043	0.296597	0.0621754	2.09659e-06
rs62141164	2	31666797	XDH region	G	T	T	0.106145	0.329255	0.0655891	6.05965e-07
rs62141166	2	31669516	XDH region	A	G	G	0.10568	0.339453	0.0656593	2.79875e-07
rs7579660	2	31671769	XDH region	G	A	A	0.105214	0.331949	0.0657686	5.27363e-07
rs11886046	2	31676962	XDH region	A	C	C	0.112197	0.311972	0.0641989	1.35471e-06
rs62141169	2	31678077	XDH region	C	T	T	0.111266	0.316256	0.0643227	1.01944e-06
rs72794605	2	31679054	XDH region	T	C	C	0.111732	0.323517	0.0642263	5.55209e-07
rs6738435	2	31685789	XDH region	T	C	C	0.111732	0.323517	0.0642263	5.55209e-07
rs11903478	2	31687852	XDH region	T	A	A	0.111732	0.323517	0.0642263	5.55209e-07
rs62141171	2	31689008	XDH region	T	C	C	0.111266	0.316256	0.0643227	1.01944e-06
rs17011439	2	31691648	XDH region	G	T	T	0.10568	0.325435	0.0657108	8.52069e-07
rs62141174	2	31699159	XDH region	C	T	T	0.104749	0.32788	0.0658671	7.49872e-07
rs11893761	2	31700629	XDH region	T	C	C	0.111266	0.314856	0.0643263	1.13778e-06
rs11898845	2	31700704	XDH region	A	G	G	0.10987	0.314752	0.0645765	1.26012e-06
rs11888215	2	31700798	XDH region	C	T	T	0.10987	0.314752	0.0645765	1.26012e-06
rs4560159	2	31716618	XDH region	A	G	G	0.10568	0.324173	0.0657544	9.53732e-07
rs62141225	2	31719472	XDH region	C	T	T	0.111732	0.321983	0.0642573	6.34727e-07
rs77558957	2	31721738	XDH region	A	G	G	0.107076	0.32414	0.0654838	8.63268e-07
rs55855978	2	31732973	XDH region	C	A	A	0.104749	0.339538	0.0662394	3.518e-07
rs55656209	2	31733417	XDH region	A	G	G	0.111732	0.314569	0.064275	1.1409e-06
rs62141232	2	31735485	XDH region	T	C	C	0.112663	0.316525	0.0640884	9.12457e-07
rs2138497	2	236619055	AGAP1	C	G	G	0.414804	-0.18667	0.0406429	4.8954e-06
rs78897411	3	4075354		C	A	A	0.033054	0.512307	0.113727	7.38377e-06
rs79107096	3	4075357		T	A	A	0.033054	0.512307	0.113727	7.38377e-06
rs4956410	4	142687795		G	A	A	0.0744879	-0.34206	0.0762292	8.00354e-06
rs75282487	5	82299430		G	C	C	0.0470205	-0.458644	0.0955961	1.83466e-06
rs11738940	5	95788810	LOC101929710	G	A	A	0.466946	-0.177608	0.0390402	6.0028e-06
rs155960	5	95799701	LOC101929710	T	A	A	0.468343	-0.179932	0.0389778	4.38586e-06
rs7729202	5	133143622		C	T	T	0.0861266	0.337515	0.0737386	5.27102e-06
rs58598890	5	133144013		A	G	G	0.0861266	0.337515	0.0737386	5.27102e-06
rs6895072	5	133144207		C	T	T	0.0861266	0.337515	0.0737386	5.27102e-06
rs55892079	5	133145723		C	T	T	0.08473	0.347508	0.0738704	2.88436e-06
rs6883096	5	133147901		C	A	A	0.08473	0.347508	0.0738704	2.88436e-06
rs55727272	5	133148072		T	G	G	0.0861266	0.337515	0.0737386	5.27102e-06
rs72791070	5	133148294		C	T	T	0.08473	0.347508	0.0738704	2.88436e-06
rs72791071	5	133148522		G	A	A	0.08473	0.347508	0.0738704	2.88436e-06
rs7728217	5	133148812		G	T	T	0.08473	0.347508	0.0738704	2.88436e-06
rs982880	5	133149552		C	T	T	0.0861266	0.337515	0.0737386	5.27102e-06
rs744689	6	33852504		C	T	T	0.235102	0.215189	0.0458047	2.97312e-06
rs9461924	6	33854816		C	A	A	0.239292	0.214542	0.0457712	3.12963e-06
rs12191331	6	33859105	LINC01016	C	T	T	0.233706	0.215182	0.0461155	3.46154e-06
rs2031376	6	33859836	LINC01016	C	T	T	0.234171	0.214699	0.0461127	3.63369e-06
rs509342	6	136481391	PDE7B	G	A	A	0.363128	0.184519	0.0413891	9.14715e-06
rs6461561	7	21474610	SP4	G	C	C	0.313315	0.239744	0.0432433	3.73005e-08
rs2282888	7	21476132	SP4	A	G	G	0.374302	0.191805	0.0411839	3.61102e-06
rs6461562	7	21477639	SP4	G	A	A	0.312384	0.246834	0.0430593	1.2903e-08
rs9639377	7	21478891	SP4	T	G	G	0.374302	0.191805	0.0411839	3.61102e-06
rs9639378	7	21479009	SP4	T	C	C	0.374302	0.191805	0.0411839	3.61102e-06
rs7795172	7	21481693	SP4	A	G	G	0.290037	0.244585	0.0440608	3.58798e-08
rs4722031	7	21481971	SP4	T	A	A	0.316108	0.240596	0.0431373	3.09781e-08
rs7781732	7	21487765	SP4	A	T	T	0.320764	0.235739	0.0426802	4.18363e-08
rs6461565	7	21496465	SP4	G	A	A	0.310521	0.236111	0.0428816	4.60233e-08
rs6461567	7	21497971	SP4	C	T	T	0.313315	0.244796	0.0433877	2.15565e-08
rs6978922	7	21498873	SP4	G	T	T	0.314711	0.239444	0.0433267	4.11282e-08
rs4722033	7	21499828	SP4	A	G	G	0.396648	0.185485	0.0406693	5.69021e-06
rs7796796	7	21499857	SP4	G	A	A	0.318901	0.2522	0.0430597	6.28507e-09
rs6973987	7	21501358	SP4	T	C	C	0.432495	0.192387	0.039884	1.61588e-06
rs6974974	7	21501801	SP4	T	G	G	0.378957	0.192937	0.0411444	3.10004e-06
rs4397283	7	21515099	SP4	T	A	A	0.344972	0.196232	0.0423278	3.99478e-06
rs10272006	7	21520132	SP4	A	G	G	0.331937	0.248191	0.0422823	5.83e-09
rs6948810	7	21523194	SP4	C	T	T	0.292831	0.244447	0.0442233	4.088e-08
rs6461568	7	21524635	SP4	T	C	C	0.371974	0.187521	0.0413823	6.5251e-06
rs7792280	7	21526595	SP4	T	G	G	0.380354	0.196996	0.0409795	1.75177e-06
rs12673975	7	21527320	SP4	A	G	G	0.372439	0.190703	0.0414107	4.62162e-06
rs28541530	7	21531161	SP4	A	G	G	0.326816	0.238096	0.04249	2.67661e-08
rs12672629	7	21531831	SP4	G	A	A	0.310056	0.238452	0.043166	4.16765e-08
rs12668354	7	21531891	SP4	A	C	C	0.310056	0.238452	0.043166	4.16765e-08
rs7810841	7	21533758	SP4	C	T	T	0.329143	0.233258	0.0423623	4.59856e-08
rs7811417	7	21534152	SP4	C	T	T	0.339385	0.234326	0.0419891	3.04319e-08
rs2390539	7	21544345	SP4	T	C	C	0.372439	0.186927	0.041271	6.59099e-06
rs11983472	7	21547750	SP4	C	T	T	0.294227	0.241263	0.0440896	5.55011e-08
rs41495348	7	21548961	SP4	G	A	A	0.294227	0.244192	0.0440885	3.84339e-08
rs3735440	7	21551070	SP4	A	G	G	0.33473	0.21386	0.0420766	4.39832e-07
rs7798894	7	21552995	SP4	T	A	A	0.299814	0.22654	0.0438736	2.89433e-07
rs55827704	7	134976271	SLC23A4P	G	A	A	0.0549348	0.387469	0.0870086	9.35628e-06
rs2195588	8	40356700		A	G	G	0.113128	-0.293446	0.0641748	5.38487e-06
rs139271658	9	9797383	PTPRD	A	G	G	0.0256052	-0.662866	0.125533	1.56375e-07
rs11820744	11	3168538	OSBPL5	C	T	T	0.227188	0.254587	0.048977	2.41501e-07
rs1481412	14	85249558		G	A	A	0.254655	0.212287	0.0454906	3.45408e-06
rs2623107	14	85267278		G	A	A	0.321695	0.193355	0.0424001	5.70519e-06

## Sheet: Table S3a
Table S3a: The association status of previously published SNPs apart from PNPLA3 (GCKR at 2p23, HSD17B13 at 4q22, TRIB1at 8q24 and GATAD2A, NCAN, TM6SF2 at 19p12) in our Cohort for NAFLD.
Pediatrics
SNP	CHR	POS	REF	ALT	A1	MAF	N	OR	SE	L95	U95	P	Gene	Previous reported P values	Previous effect sizes	Reference
rs1260326	2	27730940	C	T	T	0.422303	1242	1.39989	0.122854	1.10033	1.78102	0.00617798	GCKR	1e-09	1.38	11,43
rs780094	2	27741237	C	T	T	0.414654	1242	1.38579	0.122887	1.08917	1.7632	0.0079294	GCKR	2e-08	1.35	11,43
rs6834314	4	88213808	A	G	G	0.272544	1242	0.962196	0.136227	0.736728	1.25667	0.777265	HSD17B13	3e-09	2.6	54
rs72613567	4	88231392	T	TA	TA	0.263285	1242	0.978076	0.137201	0.747458	1.27985	0.871645	HSD17B13	0.00042	0.74	48
rs62305723	4	88231429	G	A	A	0.05475	1242	0.540314	0.322787	0.287005	1.01719	0.056501	HSD17B13	1.88e-05	0.46	49
rs2954021	8	126482077	A	G	A	0.493156	1242	1.37609	0.121314	1.08489	1.74546	0.00849862	TRIB1	4.5e-05	1.53	45
rs4808199	19	19545099	G	A	A	0.201691	1242	1.48414	0.154201	1.09703	2.00785	0.0104517	GATAD2A, NCAN, TM6SF2	2.3e-08	1.37	11
Adult
rs1260326	2	27730940	C	T	T	0.412804	8435	0.996232	0.0680223	0.871887	1.13831	0.955747	GCKR
rs780094	2	27741237	C	T	T	0.403557	8435	1.0083	0.0684181	0.881762	1.15299	0.903855	GCKR
rs6834314	4	88213808	A	G	G	0.274392	8435	0.926049	0.075995	0.797897	1.07478	0.312039	HSD17B13
rs72613567	4	88231392	T	TA	TA	0.269472	8435	0.90794	0.075751	0.782668	1.05326	0.202333	HSD17B13
rs62305723	4	88231429	G	A	A	0.066094	8435	1.17763	0.130809	0.911309	1.52179	0.21131	HSD17B13
rs2954021	8	126482077	A	G	G	0.491227	8435	0.823643	0.0676431	0.721375	0.940409	0.00412736	TRIB1
rs4808199	19	19545099	G	A	A	0.173622	8435	1.12335	0.087928	0.945523	1.33463	0.185875	GATAD2A, NCAN, TM6SF2
ALL
rs1260326	2	27730940	C	T	T	0.414023	9677	1.14063	0.0557004	1.02267	1.27221	0.0181593	GCKR
rs780094	2	27741237	C	T	T	0.404981	9677	1.15102	0.05589	1.03159	1.28427	0.011853	GCKR
rs6834314	4	88213808	A	G	G	0.274363	9677	0.936387	0.064035	0.825941	1.0616	0.304689	HSD17B13
rs72613567	4	88231392	T	TA	TA	0.269114	9677	0.924465	0.064066	0.815375	1.04815	0.220228	HSD17B13
rs62305723	4	88231429	G	A	A	0.06422	9677	1.01786	0.118563	0.806801	1.28413	0.88133	HSD17B13
rs2954021	8	126482077	A	G	G	0.493231	9677	0.797949	0.0558228	0.715251	0.890208	5.26928e-05	TRIB1
rs4808199	19	19545099	G	A	A	0.177224	9677	1.22132	0.070625	1.06344	1.40264	0.004642	GATAD2A, NCAN, TM6SF2
Abbreviations:MAF= minor allele frequency, A1=effect allele (The direction of all effects including the previous publications are for the A1), OR=Odds Ratio and 95% Confidence Interval (CI), BETA: effect size for quantitative traits; SE=standard error of effect, P=p value

[truncated: 10 more sheets: Table S3b, Table S4a, Table S4b, Table S5, Table S6a, Table S6b, Table S6c, Table S6d, Table S6e, Table S6f]
